# Supplementary material for: Deciphering Rind Color Heterogeneity of Smear-Ripened Munster Cheese and Its Association with Microbiota
Source: Foods. 2024 Jul 16;13(14):2233. doi: 10.3390/foods13142233 (PMC11276107; doi:10.3390/foods13142233)
Supplement: Supplementary file 1 [file foods-13-02233-s001.zip]

Archive with 6 entries (6 files):
- FS1.tiff
- FS2.tiff
- FS3.tiff
- FS4.tiff
- FS5.tiff
- TableS1.csv
