# Supplementary material for: Deciphering Rind Color Heterogeneity of Smear-Ripened Munster Cheese and Its Association with Microbiota
Source: Foods. 2024 Jul 16;13(14):2233. doi: 10.3390/foods13142233 (PMC11276107; doi:10.3390/foods13142233)
Supplement: Supplementary file 1 [file foods-13-02233-s001.zip › TableS1.csv]

Table S1 : Cheese samples used in this study
Cheese identifier	Date of manufacture	Best-before date	Manufacturing plant	Milk type
M01		2022-05-06	2	pasteurised milk
M02		2022-04-28	2	pasteurised milk
M03		2022-05-11	2	raw milk
M04		2022-04-26	2	pasteurised milk
M05		2022-05-07	3	pasteurised milk
M06		2022-05-03	3	pasteurised milk
M07		2022-04-22	4	pasteurised milk
M08		2022-05-04	4	pasteurised milk
M09		2022-05-03	5	pasteurised milk
M10		2022-05-03	5	pasteurised milk
M11		2022-04-28	2	raw milk
M12		2022-05-03	5	pasteurised milk
M13		2022-04-19	5	raw milk
M14		2022-05-10	6	raw milk
M15		2022-04-22	5	raw milk
M16		2022-04-26	2	raw milk
M17	2022-03-20	2022-05-25	1	pasteurised milk
M18	2022-03-18	2022-05-23	1	pasteurised milk
M19		2022-05-26	1	pasteurised milk
M20		2022-05-22	1	pasteurised milk
M21		2022-05-10	7	pasteurised milk
M22		2022-05-01	8	raw milk
M23		2022-05-24	7	pasteurised milk
M24		2022-05-09	9	pasteurised milk
M25		2022-05-10	10	raw milk
M26		2022-05-14	11	raw milk
M27		2022-05-20	12	pasteurised milk
M28		2022-05-26	13	raw milk
M29		2022-05-30	4	pasteurised milk
M30		2022-05-25	2	pasteurised milk
M31		2022-05-11	5	raw milk
M32		2022-05-01	2	pasteurised milk
M33		2022-05-11	12	raw milk
M34	2023-02-21	2023-04-28	1	pasteurised milk
M35	2023-02-21	2023-04-28	1	pasteurised milk
M36	2023-02-21	2023-04-28	1	pasteurised milk
M37	2023-02-21	2023-04-28	1	pasteurised milk
M41	2023-03-07	2023-05-12	1	pasteurised milk
M42	2023-03-07	2023-05-12	1	pasteurised milk
M43	2023-03-07	2023-05-12	1	pasteurised milk
M44	2023-03-07	2023-05-12	1	pasteurised milk
M48	2022-03-14	2022-05-19	1	pasteurised milk
M49	2022-01-31	2022-04-07	1	pasteurised milk
